# Supplementary material for: Genetic Variability in VEGFA Gene Influences the Effectiveness of Tennis Elbow Therapy with PRP: A Two-Year Prospective Cohort Study
Source: Int J Mol Sci. 2023 Dec 9;24(24):17292. doi: 10.3390/ijms242417292 (PMC10743422; doi:10.3390/ijms242417292)
Supplement: Supplementary file 1 [file ijms-24-17292-s001.zip]

Archive with 1 entries (1 files):
- ijms-2746118-supplementary.pdf
